# Supplementary material for: A Synthesis of Viral Contribution to Marine Nitrogen Cycling
Source: Front Microbiol. 2022 Apr 25;13:834581. doi: 10.3389/fmicb.2022.834581 (PMC9083009; doi:10.3389/fmicb.2022.834581)
Supplement: Supplementary file 1 [file Table_1.XLSX]

## Sheet: Sheet1
	Table S1. Viral auxiliary metabolic genes (AMGs) invovled in nitrogen metabolism
	Nitrogen Metabolism Pathway	AMG	Sampling location and zone	Virus	Host	Ref
	Ammonia assimilation	glutamine synthetase	Read Sea and Great Barrier Reef, Euphotic zone	Caudovirales	Sponges	Pascelli 2020
			Eastern Tropical South Pacific, Surface, oxycline and anoxic zone	/	/	Cassman 2012
		glutamate synthase	Southern Indian Ocean, Surface	/	/	Williamson 2012
			Eastern Tropical South Pacific, Surface and Anoxic zone	/	/	Cassman 2012
		glutamate--ammonia ligase adenyltransferase	Eastern Tropical South Pacific, Surface	/	/	Cassman 2012
		respiratory nitrate reductase 2 alpha chain	Eastern Tropical South Pacific, Anoxic zone	/	/	Cassman 2012
		2-OG-FeII oxygenase	Globally sampled and widely distributed in different zones	myoviruses	Potential Prochlorococcus and Synechococcus	Sullivan 2010
		phytanoyl-CoA-dioxygenase	Globally sampled and widely distributed in different zones	myoviruses	Potential Prochlorococcus and Synechococcus	Sullivan 2010
	Denitrification	ferredoxin-nitrite reductase	Read Sea and Great Barrier Reef, Euphotic zone	Caudovirales	Sponges	Pascelli 2020
			Eastern Tropical South Pacific, Oxycline and OMZ	Potential cyanophage	/	Vik 2020
		nitrite reductase (NirK)	Eastern Tropical South Pacific, OMZ	Mostly Myoviridae phages	Cyanobacteria and Proteobacteria, or Thaumarchaeota	Gazitúa 2021
		nitric oxide reductase	Eastern Tropical South Pacific, Anoxic zone and OMZ	/	/	Cassman 2012
			Eastern Tropical South Pacific, OMZ	Mostly Myoviridae phages	Cyanobacteria and Proteobacteria, or Thaumarchaeota	Gazitúa 2021
			Eastern Tropical South Pacific, OMZ	Potential cyanophage	/	Vik 2020
		subunits of nitrate reductase	Southwest Indian Ocean, deep-sea hydrothermal vents sediment	/	/	He 2017
		nitrate-nitrite sensor histidine kinase	Southwest Indian Ocean, deep-sea hydrothermal vents sediment	/	/	He 2017
		Nitrate-nitrite response regulator	Southwest Indian Ocean, deep-sea hydrothermal vents sediment	/	/	He 2017
	Metabolism regulation	nitrogen regulation protein NR I	Read Sea and Great Barrier Reef, Euphotic zone	Caudovirales	Sponges	Pascelli 2020
			Eastern Tropical South Pacific, Anoxic zone	/	/	Cassman 2012
		nitrogen regulatory protein P-II	Eastern Tropical South Pacific, OMZ	Mostly Myoviridae phages	Cyanobacteria and Proteobacteria, or Thaumarchaeota	Gazitúa 2020
			Read Sea and Great Barrier Reef, Euphotic zone	Caudovirales	Sponges	Pascelli 2020
			India ocean,South Atlantic ocean, South Pacific ocean, North ocean, widely distributed in different zones	/	/	Roux 2016
			Eastern Tropical South Pacific, surface	/	/	Cassman 2012
	Nitrification	ammonia monooxygenase	–106.543°W 17.043°N, oxycline and anoxic zones	thaumarchaeal virus	Candidatus Microgenomates	Ahlgren 2019
			–106.543°W 17.043°N, oxycline and anoxic zones	thaumarchaeal virus	Euryarchaeota	Ahlgren 2019
			–106.543°W 17.043°N, oxycline and anoxic zones	thaumarchaeal virus	Mostly Thaumarchaeota	Ahlgren 2019
			ETNP, OMZ	Mostly Myoviridae phages	Cyanobacteria and Proteobacteria, or Thaumarchaeota	Gazitúa 2020
			Santorini caldera, OMZ	/	/	Oulas 2015
			Red Sea, OMZ	/	/	Roux 2016
			Northern Gulf of Mexico hypoxic zone	/	/	Thrash 2018
			ETNP off the west coast of Mexico, OMZ	Archaeal virus	/	Vik 2017
			ETNP, OMZ	Potential cyanophage	/	Vik 2020
		superoxide dismutase	Eastern Tropical South Pacific, Oxycline	/	/	Cassman 2012
	Nitrogen fixation	nitrogen fixation proteins	Read Sea and Great Barrier Reef, Euphotic zone	Caudovirales	Sponges	Pascelli 2020
			Atlantic slope waters, 83 m depth euphotic zone	cyanobacterial siphovirus	Prochlorococcus	Sullivan 2009
	Nitrogen transport	Amt/MEP/Rh superfamily protein	North Pacific Ocean, Euphotic zone	Organic Lake Phycodnaviridae group (Giant virus)	/	Needham 2019
			Monterey bay, Euphotic zone	Mimiviridae	/	Needham 2019
			India ocean, DCM (from 30 to 72 meters deep)	Prasinovirus	Ostreococcus tauri	Monier 2017
			Eastern Tropical South Pacific, OMZ	Mostly Myoviridae phages	Cyanobacteria and Proteobacteria, or Thaumarchaeota	Gazitúa 2021
			Eastern Tropical South Pacific, Surface	/	/	Cassman 2012
		ammonium transporter	Eastern Tropical South Pacific, Oxycline	/	/	Cassman 2012
			Eastern Tropical South Pacific, Anoxic zone	/	/	Cassman 2012
		nitrite transporter protein (FocA)	Eastern Tropical South Pacific, OMZ	Mostly Myoviridae phages	Cyanobacteria and Proteobacteria, or Thaumarchaeota	Gazitúa 2021
		nitrate ABC transporter permease	Read Sea and Great Barrier Reef, Euphotic zone	Caudovirales	Sponges	Pascelli 2020
		nitrate transport protein	Read Sea and Great Barrier Reef, Euphotic zone	Caudovirales	Sponges	Pascelli 2020
			Eastern Tropical South Pacific, OMZ	Mostly Myoviridae phages	Cyanobacteria and Proteobacteria, or Thaumarchaeota	Gazitúa 2021
	Phycobilisome degradation	phycobilisome degradation protein NblA	Read Sea and Tara oceans expedition, Euphotic zone and OMZ	Cyanophage	/	Nadel 2019
	Slash refers to not available in the reference; OMZ, oxygen minimum zones; DCM, deep chlorophyll maximum; ETNP, Eastern Tropical North Pacific
